# Supplementary material for: Seeds Priming with Melatonin Improves Root Hydraulic Conductivity of Wheat Varieties under Drought, Salinity, and Combined Stress
Source: Int J Mol Sci. 2024 May 6;25(9):5055. doi: 10.3390/ijms25095055 (PMC11084420; doi:10.3390/ijms25095055)
Supplement: Supplementary file 1 [file ijms-25-05055-s001.zip]

Archive with 1 entries (1 files):
- ijms-2969832-supplementary.pdf
